# Supplementary material for: Nest Turrets of Acromyrmex Grass-Cutting Ants: Micromorphology Reveals Building Techniques and Construction Dynamics
Source: Insects. 2020 Feb 24;11(2):140. doi: 10.3390/insects11020140 (PMC7073553; doi:10.3390/insects11020140)
Supplement: Supplementary file 1 [file insects-11-00140-s001.zip]

Archive with 2 entries (2 files):
- Raw data file_Cosarinsky et al 2020.xlsx
- Suppl Material.pdf
